# Supplementary material for: Structure-Based Virtual Screening of Natural Product-Derived Inhibitors Targeting Rv3806c in the Decaprenylphosphoryl-d-Arabinose Biosynthetic Pathway of Mycobacterium tuberculosis
Source: Int J Mol Sci. 2026 Jun 10;27(12):5258. doi: 10.3390/ijms27125258 (PMC13299623; doi:10.3390/ijms27125258)
Supplement: Supplementary file 1 [file ijms-27-05258-s001.zip]

Archive with 1 entries (1 files):
- ijms-4305408-supplementary.pdf
